# Supplementary material for: Mapping Bumblebee Community Assemblages and Their Associated Drivers in Yunnan, China
Source: Biology (Basel). 2025 Sep 9;14(9):1222. doi: 10.3390/biology14091222 (PMC12467643; doi:10.3390/biology14091222)
Supplement: Supplementary file 1 [file biology-14-01222-s001.zip]

Archive with 1 entries (1 files):
- biology-3841885-supplementary.pdf
